# Supplementary material for: Influence of Gas Supply Changes on the Formation Process of Complex Mixed Gas Hydrates
Source: Molecules. 2021 May 19;26(10):3039. doi: 10.3390/molecules26103039 (PMC8160831; doi:10.3390/molecules26103039)
Supplement: Supplementary file 1 [file molecules-26-03039-s001.zip]

Archive with 1 entries (1 files):
- molecules-1217621-supplementary.pdf
